# Supplementary material for: Right Ventricular Hypertrophy in Spontaneously Hypertensive Rats (SHR/NHsd) Is Associated with Inter-Individual Variations of the Pulmonary Endothelin System
Source: Biology (Basel). 2024 Sep 24;13(10):752. doi: 10.3390/biology13100752 (PMC11505455; doi:10.3390/biology13100752)
Supplement: Supplementary file 1 [file biology-13-00752-s001.zip]

Archive with 1 entries (1 files):
- biology-3180627-supplementary.pdf
